# Supplementary material for: Epithelial phenotype restoring drugs suppress macular degeneration phenotypes in an iPSC model
Source: Nat Commun. 2021 Dec 15;12:7293. doi: 10.1038/s41467-021-27488-x (PMC8674335; doi:10.1038/s41467-021-27488-x)
Supplement: Supplementary file 3 — Source Data [file 41467_2021_27488_MOESM3_ESM.xlsx]

## Sheet: Fig1o
iRPE sample	Treatment	APOE deposits/100um2						CI-HS	CC-HS
iRPE1	CI-HS	1.0718					N	n	n
iRPE1	CI-HS	1.22491				CFH (Y/Y)	3	8	17
iRPE1	CI-HS	1.68425
iRPE2	CI-HS	0.306228				CFH (H/H)	4	14	22
iRPE2	CI-HS	1.53114
iRPE2	CI-HS	1.37802					p-value
iRPE3	CI-HS	0				CI-HS	0.0004483
iRPE3	CI-HS	1.53114				CFH(Y/Y) vs CFH(H/H)
iRPE1	CC-HS	3.06228
iRPE1	CC-HS	4.4403				CC-HS	0.04931
iRPE1	CC-HS	4.13407				CFH(Y/Y) vs CFH(H/H)
iRPE1	CC-HS	3.3685
iRPE1	CC-HS	3.06228				CFH(Y/Y)	1.669e-05
iRPE1	CC-HS	2.90916				CI-HS vs CC-HS
iRPE1	CC-HS	4.13407
iRPE2	CC-HS	4.13407				CFH(H/H)	0.6586
iRPE2	CC-HS	3.06228				CI-HS vs CC-HS
iRPE2	CC-HS	13.7802
iRPE2	CC-HS	4.59341
iRPE2	CC-HS	12.8616
iRPE3	CC-HS	6.12455
iRPE3	CC-HS	2.29671
iRPE3	CC-HS	1.99048
iRPE3	CC-HS	0
iRPE3	CC-HS	3.67473
iRPE4	CI-HS	0.918683
iRPE4	CI-HS	0.765569
iRPE4	CI-HS	1.0718
iRPE6	CI-HS	1.68425
iRPE6	CI-HS	3.82784
iRPE6	CI-HS	1.53114
iRPE5	CI-HS	2.90916
iRPE5	CI-HS	2.44982
iRPE5	CI-HS	2.29671
iRPE7	CI-HS	3.06228
iRPE7	CI-HS	3.67473
iRPE7	CI-HS	7.8088
iRPE7	CI-HS	5.97144
iRPE7	CI-HS	2.90916
iRPE4	CC-HS	3.3685
iRPE4	CC-HS	3.67473
iRPE4	CC-HS	6.89012
iRPE4	CC-HS	2.75605
iRPE4	CC-HS	3.52162
iRPE6	CC-HS	3.06228
iRPE6	CC-HS	2.60293
iRPE6	CC-HS	2.60293
iRPE6	CC-HS	2.29671
iRPE6	CC-HS	2.44982
iRPE6	CC-HS	1.99048
iRPE6	CC-HS	1.83737
iRPE5	CC-HS	3.52162
iRPE5	CC-HS	1.99048
iRPE5	CC-HS	3.21539
iRPE5	CC-HS	1.99048
iRPE5	CC-HS	1.99048
iRPE7	CC-HS	14.3927
iRPE7	CC-HS	4.35929
iRPE7	CC-HS	15.1583
iRPE7	CC-HS	17.5335
iRPE7	CC-HS	2.29671

## Sheet: Fig1p
iRPE sample	Treatment	Lipid deposits/100 um2					CI-HS	CC-HS
iRPE4	CC-HS	6.90543				N	n	n
iRPE4	CC-HS	7.1351			CFH(Y/Y)	3	15	15
iRPE4	CC-HS	7.38008
iRPE4	CC-HS	5.19056			CFH(H/H)	4	20	20
iRPE4	CC-HS	1.66894
iRPE4	CI-HS	0.214359				p-value
iRPE4	CI-HS	0.199048			CI-HS
iRPE4	CI-HS	0.382784			CFH(Y/Y) vs CFH(H/H)	0.0116
iRPE4	CI-HS	0.0918683
iRPE4	CI-HS	0.153114			CC-HS
iRPE1	CC-HS	8.7428			CFH(Y/Y) vs CFH(H/H)	0.547
iRPE1	CC-HS	8.0691
iRPE1	CC-HS	9.56961			CFH(Y/Y)
iRPE1	CC-HS	9.32463			CI-HS vs CC-HS	2.026e-07
iRPE1	CI-HS	0.44403
iRPE1	CI-HS	0.367473			CFH(H/H)
iRPE1	CI-HS	0.459341			CI-HS vs CC-HS	0.0004127
iRPE6	CC-HS	6.69107
iRPE6	CC-HS	10.427
iRPE6	CC-HS	9.24807
iRPE6	CC-HS	10.0443
iRPE6	CC-HS	4.54748
iRPE6	CI-HS	0.0765569
iRPE6	CI-HS	0.137802
iRPE6	CI-HS	8.13034
iRPE6	CI-HS	1.53114
iRPE6	CI-HS	0.168425
iRPE2	CC-HS	15.9698
iRPE2	CC-HS	16.3832
iRPE2	CC-HS	15.6482
iRPE2	CC-HS	18.4196
iRPE2	CC-HS	14.1171
iRPE2	CI-HS	0.168425
iRPE2	CI-HS	0.183737
iRPE2	CI-HS	0.214359
iRPE2	CI-HS	0.199048
iRPE2	CC-HS	6.55327
iRPE3	CC-HS	12.2032
iRPE3	CC-HS	22.7374
iRPE3	CC-HS	20.1804
iRPE3	CC-HS	21.834
iRPE3	CI-HS	0.0306228
iRPE3	CI-HS	0.0459341
iRPE3	CI-HS	0.122491
iRPE3	CI-HS	0.0153114
iRPE3	CI-HS	0.0153114
iRPE5	CC-HS	3.85847
iRPE5	CC-HS	4.27187
iRPE5	CC-HS	5.5121
iRPE5	CC-HS	5.81832
iRPE5	CC-HS	6.29298
iRPE5	CI-HS	0.352162
iRPE5	CI-HS	0.0918683
iRPE5	CI-HS	0.581832
iRPE5	CI-HS	0.459341
iRPE5	CI-HS	0.199048
iRPE7	CC-HS	30.1328
iRPE7	CC-HS	33.2716
iRPE7	CC-HS	33.4247
iRPE7	CC-HS	32.0008
iRPE7	CC-HS	26.3203
iRPE7	CI-HS	7.10448
iRPE7	CI-HS	4.25656
iRPE7	CI-HS	2.8326
iRPE7	CI-HS	4.16469
iRPE7	CI-HS	3.06228
iRPE2	CI-HS	0

## Sheet: Fig1q
iRPE sample	Treatment	Lipid deposits/100 um2					CI-HS	CC-HS
iRPE4	CC-HS	20.2723				N	n	n
iRPE4	CC-HS	18.6033			CFH(Y/Y)	3	15	15
iRPE4	CC-HS	18.8024
iRPE4	CC-HS	23.702			CFH(H/H)	4	20	20
iRPE4	CC-HS	18.4961
iRPE4	CI-HS	7.18104
iRPE4	CI-HS	8.97247
iRPE4	CI-HS	10.5036			CI-HS
iRPE4	CI-HS	8.14565			CFH(Y/Y) vs CFH(H/H)	0.0004544
iRPE4	CI-HS	7.56382
iRPE8	CC-HS	27.1777			CC-HS
iRPE8	CC-HS	24.0695			CFH(Y/Y) vs CFH(H/H)	2.898e-05
iRPE8	CC-HS	20.012
iRPE8	CC-HS	13.03			CFH(Y/Y)
iRPE8	CC-HS	10.8864			CI-HS vs CC-HS	3.574e-06
iRPE8	CI-HS	7.3954
iRPE8	CI-HS	7.74756			CFH(H/H)
iRPE8	CI-HS	9.6921			CI-HS vs CC-HS	7.511e-09
iRPE8	CI-HS	6.70638
iRPE8	CI-HS	6.09393
iRPE1	CC-HS	13.5353
iRPE1	CC-HS	12.8462
iRPE1	CC-HS	4.63935
iRPE1	CC-HS	4.51686
iRPE1	CC-HS	3.56755
iRPE1	CI-HS	8.52844
iRPE1	CI-HS	18.5115
iRPE1	CI-HS	0.979928
iRPE1	CI-HS	2.20484
iRPE1	CI-HS	3.42975
iRPE6	CC-HS	37.9875
iRPE6	CC-HS	44.2346
iRPE6	CC-HS	42.5503
iRPE6	CC-HS	33.2104
iRPE6	CC-HS	43.025
iRPE6	CI-HS	8.05378
iRPE6	CI-HS	7.70162
iRPE6	CI-HS	8.58968
iRPE6	CI-HS	10.8098
iRPE6	CI-HS	8.62031
iRPE2	CC-HS	15.8167
iRPE2	CC-HS	18.4043
iRPE2	CC-HS	16.521
iRPE2	CC-HS	17.8071
iRPE2	CC-HS	17.8071
iRPE2	CI-HS	2.1589
iRPE2	CI-HS	2.4192
iRPE2	CI-HS	4.16469
iRPE2	CI-HS	2.22015
iRPE2	CI-HS	1.73019
iRPE3	CC-HS	17.3172
iRPE3	CC-HS	18.6186
iRPE3	CC-HS	15.1889
iRPE3	CC-HS	14.2396
iRPE3	CC-HS	15.1736
iRPE3	CI-HS	1.05649
iRPE3	CI-HS	0.933994
iRPE3	CI-HS	0.260293
iRPE3	CI-HS	0.153114
iRPE3	CI-HS	0.566521
iRPE5	CC-HS	28.3107
iRPE5	CC-HS	24.8351
iRPE5	CC-HS	19.6904
iRPE5	CC-HS	10.0136
iRPE5	CC-HS	22.3546
iRPE5	CI-HS	9.9524
iRPE5	CI-HS	9.72272
iRPE5	CI-HS	12.7238
iRPE5	CI-HS	10.0749
iRPE5	CI-HS	11.4376
iRPE7	CC-HS	23.2427
iRPE7	CC-HS	22.2015
iRPE7	CC-HS	23.4723
iRPE7	CC-HS	22.4159
iRPE7	CC-HS	22.3087
iRPE7	CI-HS	7.45664
iRPE7	CI-HS	13.5199
iRPE7	CI-HS	5.83363
iRPE7	CI-HS	7.83943
iRPE7	CI-HS	7.90067

## Sheet: Fig2e
iRPE sample	Condition	Trans-epithelial resistance(ohm.cm2)					CI-HS	CC-HS
iRPE5	CI-HS	690				N	n	n
iRPE5	CI-HS	560			CFH(Y/Y)	3	31	31
iRPE5	CI-HS	620
iRPE5	CI-HS	620			CFH(H)H	4	42	42
iRPE5	CI-HS	910
iRPE5	CI-HS	949				p-value
iRPE5	CI-HS	613			CI-HS
iRPE5	CI-HS	990			CFH(Y/Y) vs CFH(H/H)	9.664e-06
iRPE5	CI-HS	650
iRPE5	CI-HS	840			CFH(Y/Y)
iRPE5	CC-HS	180			CI-HS vs CC-HS	2.2e-16
iRPE5	CC-HS	166
iRPE5	CC-HS	170			CFH(H/H)
iRPE5	CC-HS	180			CI-HS vs CC-HS	2.2e-16
iRPE5	CC-HS	200
iRPE5	CC-HS	175
iRPE5	CC-HS	190
iRPE5	CC-HS	185
iRPE5	CC-HS	210
iRPE5	CC-HS	150
iRPE6	CI-HS	480
iRPE6	CI-HS	450
iRPE6	CI-HS	420
iRPE6	CI-HS	460
iRPE6	CI-HS	420
iRPE6	CI-HS	440
iRPE6	CI-HS	480
iRPE6	CI-HS	490
iRPE6	CI-HS	520
iRPE6	CI-HS	515
iRPE6	CI-HS	470
iRPE6	CI-HS	465
iRPE6	CC-HS	140
iRPE6	CC-HS	150
iRPE6	CC-HS	135
iRPE6	CC-HS	130
iRPE6	CC-HS	380
iRPE6	CC-HS	250
iRPE6	CC-HS	290
iRPE6	CC-HS	320
iRPE6	CC-HS	300
iRPE6	CC-HS	280
iRPE6	CC-HS	275
iRPE6	CC-HS	290
iRPE4	CI-HS	920
iRPE4	CI-HS	955
iRPE4	CI-HS	660
iRPE4	CI-HS	650
iRPE4	CI-HS	620
iRPE4	CI-HS	650
iRPE4	CI-HS	610
iRPE4	CI-HS	650
iRPE4	CI-HS	640
iRPE4	CI-HS	680
iRPE4	CC-HS	170
iRPE4	CC-HS	150
iRPE4	CC-HS	125
iRPE4	CC-HS	170
iRPE4	CC-HS	150
iRPE4	CC-HS	130
iRPE4	CC-HS	140
iRPE4	CC-HS	165
iRPE4	CC-HS	185
iRPE4	CC-HS	190
iRPE7	CI-HS	870
iRPE7	CI-HS	980
iRPE7	CI-HS	801
iRPE7	CI-HS	840
iRPE7	CI-HS	820
iRPE7	CI-HS	715
iRPE7	CI-HS	870
iRPE7	CI-HS	920
iRPE7	CI-HS	775
iRPE7	CI-HS	740
iRPE7	CC-HS	130
iRPE7	CC-HS	145
iRPE7	CC-HS	150
iRPE7	CC-HS	160
iRPE7	CC-HS	180
iRPE7	CC-HS	190
iRPE7	CC-HS	125
iRPE7	CC-HS	135
iRPE7	CC-HS	165
iRPE7	CC-HS	180
iRPE1	CI-HS	680
iRPE1	CI-HS	760
iRPE1	CI-HS	850
iRPE1	CI-HS	870
iRPE1	CI-HS	820
iRPE1	CI-HS	780
iRPE1	CI-HS	810
iRPE1	CI-HS	835
iRPE1	CI-HS	800
iRPE1	CI-HS	870
iRPE1	CI-HS	880
iRPE1	CC-HS	230
iRPE1	CC-HS	350
iRPE1	CC-HS	360
iRPE1	CC-HS	365
iRPE1	CC-HS	340
iRPE1	CC-HS	410
iRPE1	CC-HS	370
iRPE1	CC-HS	380
iRPE1	CC-HS	375
iRPE1	CC-HS	380
iRPE1	CC-HS	310
iRPE3	CI-HS	760
iRPE3	CI-HS	760
iRPE3	CI-HS	747
iRPE3	CI-HS	684
iRPE3	CI-HS	735
iRPE3	CI-HS	703
iRPE3	CI-HS	754
iRPE3	CI-HS	748
iRPE3	CC-HS	164
iRPE3	CC-HS	155
iRPE3	CC-HS	145
iRPE3	CC-HS	163
iRPE3	CC-HS	140
iRPE3	CC-HS	158
iRPE3	CC-HS	150
iRPE3	CC-HS	165
iRPE2	CI-HS	920
iRPE2	CI-HS	780
iRPE2	CI-HS	880
iRPE2	CI-HS	860
iRPE2	CI-HS	850
iRPE2	CI-HS	900
iRPE2	CI-HS	840
iRPE2	CI-HS	920
iRPE2	CI-HS	980
iRPE2	CI-HS	930
iRPE2	CI-HS	920
iRPE2	CI-HS	950
iRPE2	CC-HS	160
iRPE2	CC-HS	150
iRPE2	CC-HS	200
iRPE2	CC-HS	210
iRPE2	CC-HS	240
iRPE2	CC-HS	250
iRPE2	CC-HS	290
iRPE2	CC-HS	190
iRPE2	CC-HS	265
iRPE2	CC-HS	250
iRPE2	CC-HS	190
iRPE2	CC-HS	200

## Sheet: Fig2f
iRPE sample	Condition	Phagocytic ability					CI-HS	CC-HS
iRPE1	CI-HS	19.9379				N	n	n
iRPE1	CI-HS	19.8447			CFH(Y/Y)	3	18	18
iRPE1	CI-HS	19.9845
iRPE1	CI-HS	19.7516			CFH(H)H	4	18	18
iRPE1	CI-HS	20.0776
iRPE1	CI-HS	19.6118				p-value
iRPE2	CI-HS	24.5819			CI-HS
iRPE2	CI-HS	24.9646			CFH(Y/Y) vs CFH(H/H)	9.385e-14
iRPE2	CI-HS	24.6478
iRPE2	CI-HS	20.9215			CFH(Y/Y)
iRPE2	CI-HS	21.7164			CI-HS vs CC-HS	2.2e-16
iRPE2	CI-HS	21.7398
iRPE3	CI-HS	17.7222			CFH(H/H)
iRPE3	CI-HS	17.7217			CI-HS vs CC-HS	3.846e-07
iRPE3	CI-HS	17.8642
iRPE3	CI-HS	15.8929
iRPE3	CI-HS	16.3265
iRPE3	CI-HS	16.839
iRPE1	CC-HS	8.65304
iRPE1	CC-HS	9.0225
iRPE1	CC-HS	8.49661
iRPE1	CC-HS	9.10132
iRPE1	CC-HS	8.44505
iRPE1	CC-HS	9.32059
iRPE2	CC-HS	3.96499
iRPE2	CC-HS	3.97746
iRPE2	CC-HS	3.8443
iRPE2	CC-HS	3.28722
iRPE2	CC-HS	3.45058
iRPE2	CC-HS	3.51037
iRPE3	CC-HS	3.25925
iRPE3	CC-HS	3.18832
iRPE3	CC-HS	3.16634
iRPE3	CC-HS	3.00186
iRPE3	CC-HS	2.93478
iRPE3	CC-HS	2.96012
iRPE5	CI-HS	8.30946
iRPE5	CI-HS	8.84296
iRPE5	CI-HS	8.47759
iRPE5	CI-HS	8.8488
iRPE5	CI-HS	8.6262
iRPE5	CI-HS	8.90786
iRPE7	CI-HS	10.9704
iRPE7	CI-HS	10.9575
iRPE7	CI-HS	10.9363
iRPE7	CI-HS	9.76035
iRPE7	CI-HS	9.84514
iRPE7	CI-HS	10.008
iRPE4	CI-HS	2.65676
iRPE4	CI-HS	2.62555
iRPE4	CI-HS	2.56523
iRPE4	CI-HS	2.67774
iRPE4	CI-HS	2.71551
iRPE4	CI-HS	2.70927
iRPE5	CC-HS	0.566851
iRPE5	CC-HS	0.832174
iRPE5	CC-HS	0.554827
iRPE5	CC-HS	0.820549
iRPE5	CC-HS	0.567981
iRPE5	CC-HS	0.693003
iRPE7	CC-HS	1.177
iRPE7	CC-HS	1.16741
iRPE7	CC-HS	1.15354
iRPE7	CC-HS	1.15647
iRPE7	CC-HS	1.14836
iRPE7	CC-HS	1.10415
iRPE4	CC-HS	0.617666
iRPE4	CC-HS	0.590821
iRPE4	CC-HS	0.616673
iRPE4	CC-HS	0.601311
iRPE4	CC-HS	0.621469
iRPE4	CC-HS	0.609254

## Sheet: Fig2i
Treatment	Condition	Experiment	Value			Resting State	1 mM K+ application	ATP application
CI-HS	Resting-state	TEP	1.82			N	N	N
CI-HS	Resting-state	TEP	3.17		CIHS	10	10	10
CI-HS	Resting-state	TEP	3.35		CCHS	5	5	5
CI-HS	Resting-state	TEP	3.79
CI-HS	Resting-state	TEP	2.64			p-value
CI-HS	Resting-state	TEP	1.92		CI-HS vs CC-HS
CI-HS	Resting-state	TEP	2.11		Resting state	1.14e-07
CI-HS	Resting-state	TEP	2.16
CI-HS	Resting-state	TEP	2.47		CI-HS vs CC-HS
CI-HS	Resting-state	TEP	3.43		1mM K+	1.619e-06
CC-HS	Resting-state	TEP	0.08
CC-HS	Resting-state	TEP	0.07		CI-HS vs CC-HS
CC-HS	Resting-state	TEP	-0.17		ATP	3.172e-06
CC-HS	Resting-state	TEP	-0.39
CC-HS	Resting-state	TEP	0.02
CI-HS	1mMK+	TEP	1.11
CI-HS	1mMK+	TEP	1.68
CI-HS	1mMK+	TEP	1.7
CI-HS	1mMK+	TEP	2.05
CI-HS	1mMK+	TEP	1.47
CI-HS	1mMK+	TEP	1.92
CI-HS	1mMK+	TEP	2.64
CI-HS	1mMK+	TEP	2.26
CI-HS	1mMK+	TEP	2.75
CI-HS	1mMK+	TEP	2.97
CC-HS	1mMK+	TEP	0.26
CC-HS	1mMK+	TEP	0.4
CC-HS	1mMK+	TEP	0.36
CC-HS	1mMK+	TEP	0.11
CC-HS	1mMK+	TEP	0
CI-HS	ATP	TEP	1.92
CI-HS	ATP	TEP	2.53
CI-HS	ATP	TEP	2.21
CI-HS	ATP	TEP	2.18
CI-HS	ATP	TEP	2.98
CI-HS	ATP	TEP	2.55
CI-HS	ATP	TEP	3.54
CI-HS	ATP	TEP	1.3
CI-HS	ATP	TEP	1.31
CI-HS	ATP	TEP	2.03
CC-HS	ATP	TEP	0.08
CC-HS	ATP	TEP	0.12
CC-HS	ATP	TEP	0.06
CC-HS	ATP	TEP	-0.02
CC-HS	ATP	TEP	0.12
CI-HS	1mMK+	Rt	55
CI-HS	1mMK+	Rt	51
CI-HS	1mMK+	Rt	64
CI-HS	1mMK+	Rt	57
CI-HS	1mMK+	Rt	44
CI-HS	1mMK+	Rt	21
CI-HS	1mMK+	Rt	34
CI-HS	1mMK+	Rt	24
CI-HS	1mMK+	Rt	27
CI-HS	1mMK+	Rt	20
CC-HS	1mMK+	Rt	0
CC-HS	1mMK+	Rt	0
CC-HS	1mMK+	Rt	0
CC-HS	1mMK+	Rt	0
CC-HS	1mMK+	Rt	0
CI-HS	ATP	Rt	15
CI-HS	ATP	Rt	13
CI-HS	ATP	Rt	16
CI-HS	ATP	Rt	18
CI-HS	ATP	Rt	18
CI-HS	ATP	Rt	122
CI-HS	ATP	Rt	135
CI-HS	ATP	Rt	90
CI-HS	ATP	Rt	72
CI-HS	ATP	Rt	66
CC-HS	ATP	Rt	0
CC-HS	ATP	Rt	0
CC-HS	ATP	Rt	0
CC-HS	ATP	Rt	0
CC-HS	ATP	Rt	16

## Sheet: Fig3e
iRPE sample	Treatment	pAKT/Total AKT						CI-HS	CC-HS
iRPE1	CI-HS	0.00874746					N	n	n
iRPE1	CI-HS	0.0173515				CFH(Y/Y)	3	6	6
iRPE2	CI-HS	0.0110663
iRPE2	CI-HS	0.0209597				CFH(H/H)	3	6	6
iRPE3	CI-HS	0.0134103
iRPE3	CI-HS	0.0201714					p-value
iRPE4	CI-HS	0.0220777				CI-HS
iRPE4	CI-HS	0.0275589				CFH(Y/Y) vs CFH(H/H)	0.1207
iRPE5	CI-HS	0.0304638
iRPE5	CI-HS	0.0290321				CC-HS
iRPE7	CI-HS	0.00970697				CFH(Y/Y) vs CFH(H/H)	0.02477
iRPE7	CI-HS	0.0145772
iRPE1	CC-HS	0.10269				CFH(Y/Y)
iRPE1	CC-HS	0.113874				CI-HS vs CC-HS	0.0007385
iRPE2	CC-HS	0.109261
iRPE2	CC-HS	0.0841995				CFH(H/H)
iRPE3	CC-HS	0.0955737				CI-HS vs CC-HS	0.0002261
iRPE3	CC-HS	0.180314
iRPE4	CC-HS	0.22928
iRPE4	CC-HS	0.120085
iRPE5	CC-HS	0.157453
iRPE5	CC-HS	0.143572
iRPE7	CC-HS	0.213138
iRPE7	CC-HS	0.172479

## Sheet: Fig3g
iRPE sample	Treatment	pERK/Total ERK					CI-HS	CC-HS
iRPE1	CI-HS	0.313682				N	n	n
iRPE1	CI-HS	0.220727			CFH(Y/Y)	3	6	6
iRPE2	CI-HS	0.103749
iRPE2	CI-HS	0.098777			CFH(H/H)	3	6	6
iRPE3	CI-HS	0.176701
iRPE3	CI-HS	0.224746				p-value
iRPE4	CI-HS	0.173834			CI-HS
iRPE4	CI-HS	0.167332			CFH(Y/Y) vs CFH(H/H)	0.3027
iRPE5	CI-HS	0.29782
iRPE5	CI-HS	0.310226			CC-HS
iRPE7	CI-HS	0.247298			CFH(Y/Y) vs CFH(H/H)	0.3149
iRPE7	CI-HS	0.214253
iRPE1	CC-HS	0.999575			CFH(Y/Y)
iRPE1	CC-HS	0.701437			CI-HS vs CC-HS	0.002827
iRPE2	CC-HS	0.502345
iRPE2	CC-HS	0.472677			CFH(H/H)
iRPE3	CC-HS	0.49885			CI-HS vs CC-HS	0.0006426
iRPE3	CC-HS	0.500832
iRPE4	CC-HS	0.388547
iRPE4	CC-HS	0.3878
iRPE5	CC-HS	0.526677
iRPE5	CC-HS	0.501384
iRPE7	CC-HS	0.615118
iRPE7	CC-HS	0.640033

## Sheet: Fig3h
Position	Treatment	Trans-epithelial resistance (ohm.cm2)		Treatment	Trans-epithelial resistance (ohm.cm2)			Position	Treatment	Trans-epithelial resistance (ohm.cm2)					CI-HS	CC-HS
CI-HS	CI-HS	880		CI-HS	850			CI-HS	CI-HS	910					Both	Apical	Basal	Both
CI-HS	CI-HS	860		CI-HS	900			CI-HS	CI-HS	870				N	n	n	n	n
Apical	CC-HS	190		CC-HS-Ap	170			Apical	CC-HS	150				3	2	2	2	2
Apical	CC-HS	185		CC-HS-Ap	150			Apical	CC-HS	185
Basal	CC-HS	380		CC-HS-Ba	410			Basal	CC-HS	400							p-value
Basal	CC-HS	385		CC-HS-Ba	390			Basal	CC-HS	320					Apical vs Both		0.009
Both	CC-HS	130		CC-HS-Both	110			Both	CC-HS	135					Basal vs Both		1e-05
Both	CC-HS	120		CC-HS-Both	125			Both	CC-HS	150					CI-HS vs Both		1e-05

## Sheet: Fig3i
iRPE sample	Treatment	APOE deposits/100um2		iRPE sample	Treatment	APOE deposits/100um2		iRPE sample	Treatment	APOE deposits/100um2		iRPE sample	Treatment	APOE deposits/100um2			CI-HS	C3 Depl.	C5 Depl.	C3aR+C5aR blockers	CC-HS
iRPE8	CI-HS	5.29666		iRPE8	CI-HS	8.56304		iRPE8	CI-HS	10.5146		iRPE8	CI-HS	8.12478			N	N	N	N	N
iRPE8	C3 depl.	9.76175		iRPE8	C3 depl.	16.3109		iRPE8	C3 depl.	8.78643		iRPE8	C3 depl.	11.6197			4	4	4	4	4
iRPE8	C5 depl.	12.3363		iRPE8	C5 depl.	2.8875		iRPE8	C5 depl.	8.6357		iRPE8	C5 depl.	7.95315
iRPE8	C3aR+C5aR blockers	10.0655		iRPE8	C3aR+C5aR blockers	12.6763		iRPE8	C3aR+C5aR blockers	12.7921		iRPE8	C3aR+C5aR blockers	11.8446				p-value
iRPE8	CC-HS	8.88599		iRPE8	CC-HS	19.3265		iRPE8	CC-HS	21.3579		iRPE8	CC-HS	16.5235			C3 depl vs vehicle	0.0125
																	C5 depl vs vehicle	0.0124
																	C3and C5 blockers vs vehicle	0.04
																	CI-HS vs C3 depl	0.16
																	CI-HS vs C5 depl	0.56
																	CI-HS vs C3&C5 blockers	0.2

[truncated: 42 more sheets: Fig3j, Fig4c, Fig4d, Fig4j, Fig5c, Fig5f, Fig5i, Fig5j, Fig5k, Fig6a, Fig6b, Fig6c, Fig6d, Fig6e, Fig6f, Fig7a, Fig7b, Fig7c, Fig7d, Fig7m …]
